# Supplementary material for: Advanced Radio Frequency Applicators for Thermal Magnetic Resonance Theranostics of Brain Tumors
Source: Cancers (Basel). 2023 Apr 14;15(8):2303. doi: 10.3390/cancers15082303 (PMC10137156; doi:10.3390/cancers15082303)
Supplement: Supplementary file 1 [file cancers-15-02303-s001.zip]

Archive with 1 entries (1 files):
- cancers-2296928-supplementary.pdf
